# Supplementary material for: Genome Mining and Metabolic Profiling Reveal Cytotoxic Cyclodipeptides in Streptomyces hygrospinosus var. Beijingensis
Source: Antibiotics (Basel). 2022 Oct 24;11(11):1463. doi: 10.3390/antibiotics11111463 (PMC9686873; doi:10.3390/antibiotics11111463)
Supplement: Supplementary file 1 [file antibiotics-11-01463-s001.zip]

Archive with 1 entries (1 files):
- antibiotics-1996958-supplementary.pdf
